# Supplementary material for: The precision of gingival recession measurements is increased by an automated curvature analysis method
Source: BMC Oral Health. 2021 Oct 7;21:505. doi: 10.1186/s12903-021-01858-9 (PMC8499415; doi:10.1186/s12903-021-01858-9)
Supplement: Supplementary file 1 — Additional file 1. Digital models used in the present study in a STL file format. [file 12903_2021_1858_MOESM1_ESM.zip]

Archive with 43 entries (42 files):
- Digital_models/
- Digital_models/14.stl
- __MACOSX/Digital_models/._14.stl
- Digital_models/01.stl
- __MACOSX/Digital_models/._01.stl
- Digital_models/15.stl
- __MACOSX/Digital_models/._15.stl
- Digital_models/03.stl
- __MACOSX/Digital_models/._03.stl
- Digital_models/17.stl
- __MACOSX/Digital_models/._17.stl
- Digital_models/16.stl
- __MACOSX/Digital_models/._16.stl
- Digital_models/02.stl
- __MACOSX/Digital_models/._02.stl
- Digital_models/06.stl
- __MACOSX/Digital_models/._06.stl
- Digital_models/12.stl
- __MACOSX/Digital_models/._12.stl
- Digital_models/13.stl
- __MACOSX/Digital_models/._13.stl
- Digital_models/07.stl
- __MACOSX/Digital_models/._07.stl
- Digital_models/11.stl
- __MACOSX/Digital_models/._11.stl
- Digital_models/05.stl
- __MACOSX/Digital_models/._05.stl
- Digital_models/04.stl
- __MACOSX/Digital_models/._04.stl
- Digital_models/10.stl
- __MACOSX/Digital_models/._10.stl
- Digital_models/09.stl
- __MACOSX/Digital_models/._09.stl
- Digital_models/20.stl
- __MACOSX/Digital_models/._20.stl
- Digital_models/08.stl
- __MACOSX/Digital_models/._08.stl
- Digital_models/18.stl
- __MACOSX/Digital_models/._18.stl
- Digital_models/19.stl
- __MACOSX/Digital_models/._19.stl
- Digital_models/File_legend.doc
- __MACOSX/Digital_models/._File_legend.doc
