# Supplementary material for: The precision of gingival recession measurements is increased by an automated curvature analysis method
Source: BMC Oral Health. 2021 Oct 7;21:505. doi: 10.1186/s12903-021-01858-9 (PMC8499415; doi:10.1186/s12903-021-01858-9)
Supplement: Supplementary file 2 — Additional file 2. Raw measurements and data used in the present study. [file 12903_2021_1858_MOESM2_ESM.xlsx]

## Sheet: Recession_depth
No. of site	Patient	Tooth	Root	Clinical	Curvature-based	Ex. No. 1_R1	Ex. No. 2_R1	Ex. No. 3_R1	Ex. No. 1_R2	Ex. No. 2_R2	Ex. No. 3_R2
1	1	16	DB	2	1.489	2.051	1.52	1.454	1.482	1.498	1.484
2	1	16	MB	2	1.559	1.94	1.679	1.729	1.506	1.698	1.717
3	1	15	/	2	1.456	1.538	1.511	1.51	1.524	1.453	1.468
4	1	14	/	2	1.88	1.863	1.876	1.877	1.884	1.929	1.879
5	1	13	/	3	2.628	2.667	2.642	2.63	2.627	2.646	2.582
6	1	23	/	4	3.045	3.473	3.027	3.281	3.154	3.125	3.15
7	1	24	/	1	1.013	1.063	1.074	1.104	1.067	1.054	1.053
8	1	25	/	2	0.795	1.327	0.828	1.018	0.932	0.852	0.889
9	1	26	MB	1	0.887	1.213	0.912	1.014	1.22	0.95	0.994
10	1	26	DB	1	0.789	1.247	0.895	1.015	0.889	0.875	0.753
11	1	34	/	3	1.707	1.671	1.73	1.807	1.707	1.774	1.788
12	1	33	/	2	1.113	0.975	1.174	1.14	1.144	1.151	1.095
13	1	41	/	1	1.594	2.147	1.678	1.557	1.671	1.602	1.543
14	1	44	/	3	2.159	2.18	2.278	2.158	2.794	2.287	2.251
15	2	14	/	2	2.428	2.433	2.535	2.457	2.476	2.456	2.482
16	2	24	/	3	2.143	2.168	2.255	2.122	2.237	2.327	2.286
17	2	31	/	3	0.629	0.662	1.352	0.624	0.706	1.616	0.76
18	2	41	/	6	3.757	3.755	3.552	4.136	4.54	3.864	3.559
19	3	16	DB	3	2.743	3.068	3.294	2.863	2.917	3.361	2.783
20	3	16	MB	3	2.076	2.223	2.174	2.028	2.168	2.165	2.615
21	3	14	/	2	1.771	1.754	1.773	1.813	1.754	1.777	1.847
22	3	22	/	2	0.629	0.677	0.647	0.735	0.582	0.699	0.942
23	3	23	/	2	1.929	2.011	1.913	1.941	1.882	1.938	2.039
24	3	24	/	3	1.845	2.441	1.969	1.966	2.705	2.005	2.331
25	3	26	MB	2	1.641	1.652	1.62	1.679	1.661	1.658	1.79
26	4	17	MB	3	2.591	2.56	2.088	2.568	2.701	2.556	2.68
27	4	16	DB	4	2.653	2.656	2.129	2.447	2.758	2.227	2.584
28	4	16	MB	5	5.3	5.465	4.442	5.258	4.906	4.553	5.123
29	4	15	/	4	3.747	3.769	3.413	3.641	3.754	3.675	3.657
30	4	14	/	4	3.037	3.074	3.02	2.782	2.996	3.049	2.963
31	5	17	MB	2	1.847	1.783	1.923	1.849	1.887	1.865	1.894
32	5	16	DB	2	1.19	1.444	1.5	1.503	1.782	1.317	1.397
33	5	16	MB	4	2.722	2.582	2.779	2.734	2.72	2.803	2.537
34	5	14	/	3	2.297	2.076	2.316	2.252	2.358	2.314	2.193
35	5	13	/	4	2.889	2.797	2.721	2.887	2.766	2.825	2.787
36	5	12	/	2	1.299	1.087	1.311	1.263	1.097	1.339	1.366
37	5	25	/	2	0.76	0.728	0.772	0.776	0.744	0.776	0.776
38	6	16	DB	2	1.1	1.185	1.246	1.56	1.645	1.903	1.584
39	6	16	MB	2	1.762	1.571	1.839	1.769	1.861	1.804	1.978
40	6	15	/	1	0.97	0.987	1.039	0.999	1.15	1.006	1.006
41	6	13	/	2	1.237	1.226	1.189	1.363	1.217	1.434	0.651
42	6	26	MB	2	1.411	1.119	1.429	0.867	1.424	1.547	0.64
43	7	16	DB	3	1.107	1.143	1.137	1.133	1.116	1.172	1.28
44	7	16	MB	2	2.285	2.303	2.376	2.285	2.45	2.383	2.424
45	7	13	/	3	1.465	2.039	1.442	1.492	1.442	1.452	1.504
46	7	21	/	1	1.952	2.289	1.926	1.887	1.987	1.899	2.019
47	7	23	/	2	3.067	3.217	2.664	3.168	3.082	2.787	3.107
48	7	24	/	1	2.124	2.311	1.339	2.138	2.258	2.209	2.245
49	7	25	/	1	0.876	1.166	0.923	0.976	0.915	1.034	1.147
50	8	11	/	5	5.105	5.724	5.114	5.303	4.992	5.159	5.254
51	8	21	/	3	2.571	2.978	2.637	2.909	2.558	2.541	3.072
52	9	16	DB	3	2.535	2.639	2.16	2.561	2.423	2.326	2.628
53	9	16	MB	3	2.609	2.662	2.204	2.647	2.585	2.609	2.491
54	9	14	/	4	3.589	3.818	3.546	3.665	3.579	3.58	3.567
55	9	23	/	2	1.928	2.311	1.93	2.007	1.919	1.877	1.872
56	10	13	/	4	4.004	4.128	3.933	4.006	3.924	3.97	3.933
57	10	12	/	2	1.33	1.464	1.321	1.429	1.347	1.283	1.438
58	10	21	/	3	2.653	2.379	1.622	2.523	2.456	1.689	2.52
59	10	24	/	3	2.504	2.667	2.464	2.581	2.532	2.442	2.507
60	10	25	/	1	0.532	0.639	0.544	0.566	0.552	0.522	0.693

## Sheet: Point_distance
No. of site	Patient	Tooth	Root	Ex. No. 1_R1_CEJ_distance	Ex. No. 2_R1_CEJ_distance	Ex. No. 3_R1_CEJ_distance	Ex. No. 1_R1_GM_distance	Ex. No. 2_R1_GM_distance	Ex. No. 3_R1_GM_distance		Ex. No. 1_R2_CEJ_distance	Ex. No. 2_R2_CEJ_distance	Ex. No. 3_R2_CEJ_distance	Ex. No. 1_R2_GM_distance	Ex. No. 2_R2_GM_distance	Ex. No. 3_R2_GM_distance
1	1	16	DB	0.035	0.05	0.018	-0.941	0.031	0.082		0.038	0.014	0.005	0.071	0.015	0.025
2	1	16	MB	0.431	0.066	0.014	0	-0.069	-0.205		0.037	-0.06	0.094	0.102	-0.26	-0.087
3	1	15	/	0.067	0.032	0.029	-0.018	-0.022	-0.025		0.047	-0.024	-0.011	-0.022	-0.008	-0.013
4	1	14	/	-0.032	0.003	-0.014	0.001	0.019	0.003		-0.016	0.02	-0.017	-0.008	-0.026	-0.003
5	1	13	/	0.036	0.002	-0.009	0.001	-0.006	-0.004		-0.012	-0.011	-0.054	-0.005	-0.025	0.001
6	1	23	/	0.509	-0.023	0.067	0.014	0	-0.195		0.085	0.076	-0.013	-0.03	-0.008	-0.124
7	1	24	/	0.043	0.038	0.008	-0.004	-0.023	-0.113		0.028	0.035	0.025	-0.026	-0.001	-0.012
8	1	25	/	0.481	0.043	0.177	-0.168	0.018	-0.089		0.145	0.064	0.073	0.009	0.013	-0.028
9	1	26	MB	0.237	-0.018	0.061	-0.452	-0.062	-0.116		0.393	0.023	0.036	0.055	-0.061	-0.125
10	1	26	DB	0.437	0.099	0.209	-0.269	-0.005	-0.04		0.09	0.084	-0.06	-0.007	0.005	-0.019
11	1	34	/	0.022	0.019	0	0.069	-0.005	-0.109		-0.015	0.072	-0.035	-0.005	0.005	-0.126
12	1	33	/	-0.054	0.049	-0.015	0.103	-0.009	-0.04		0.004	0.013	0	-0.022	-0.02	0.03
13	1	41	/	0.598	0.066	-0.047	0.028	-0.018	0.005		0.044	0.002	-0.083	-0.033	-0.001	-0.028
14	1	44	/	0.079	0.12	-0.026	0.061	0.001	-0.023		0.667	0.115	0.056	0.011	-0.014	-0.039
15	2	14	/	0.493	0.05	-0.005	0.428	-0.075	-0.034		-0.004	-0.04	0.011	-0.059	-0.077	-0.047
16	2	24	/	0.301	0.094	-0.062	0.26	-0.027	-0.036		0.103	0.159	0.122	0.002	-0.044	-0.034
17	2	31	/	0.069	0.743	0.001	-0.211	0.022	0.025		0.077	1	0.141	0.005	-0.033	-0.083
18	2	41	/	-0.007	-0.238	0.331	0.029	-0.002	-0.025		0.778	0.047	-0.181	0.022	-0.035	0.052
19	3	16	DB	0.5	0.665	0.098	0.175	0.051	-0.055		0.271	0.761	0.045	0.102	0.078	0.005
20	3	16	MB	0.16	0.079	-0.063	0.013	-0.022	-0.005		0.105	0.076	0.583	0.018	-0.011	0.017
21	3	14	/	0.007	0.005	0.015	0.036	0.012	-0.027		-0.02	-0.002	0.053	0.007	0	-0.023
22	3	22	/	0.082	0.01	0.096	0.043	-0.003	-0.012		-0.056	0.069	0.315	-0.002	0.003	-0.012
23	3	23	/	0.087	-0.023	0.018	-0.015	0.006	0.011		-0.077	0.01	0.13	-0.01	0.007	-0.018
24	3	24	/	0.645	0.095	0.078	-0.053	-0.033	-0.048		1.044	0.108	0.531	-0.007	-0.061	-0.027
25	3	26	MB	0.005	-0.044	0.017	0.008	-0.007	-0.021		0.003	0.034	0.172	-0.009	0.029	-0.037
26	4	17	MB	-0.035	-0.511	-0.086	0.005	0.003	-0.073		0.132	-0.037	0.051	0.024	0.006	-0.045
27	4	16	DB	-0.005	-0.557	-0.234	-0.001	-0.018	-0.026		0.109	-0.446	-0.092	0.01	0.002	-0.027
28	4	16	MB	0.066	-0.94	-0.136	-0.147	-0.039	-0.115		-0.386	-0.85	-0.23	0.037	-0.074	-0.045
29	4	15	/	0.013	-0.34	-0.124	-0.002	0.014	-0.007		0.022	-0.078	-0.103	0.026	0.006	-0.001
30	4	14	/	-0.001	-0.04	-0.258	-0.04	-0.017	0.011		-0.046	0.008	-0.103	0.005	-0.015	-0.024
31	5	17	MB	-0.078	0.065	-0.02	-0.003	-0.007	-0.02		0.032	-0.001	0.033	-0.001	-0.014	-0.009
32	5	16	DB	0.212	0.329	0.263	-0.064	0.024	-0.086		0.575	0.123	0.174	-0.045	-0.001	-0.048
33	5	16	MB	-0.109	0	-0.019	0.061	-0.058	-0.022		-0.03	-0.038	-0.189	-0.017	-0.123	0.033
34	5	14	/	-0.255	0.015	-0.07	0.037	0.003	0.005		0.098	-0.001	-0.127	0.015	-0.008	0.021
35	5	13	/	-0.014	-0.213	-0.013	-0.006	-0.023	-0.004		-0.136	-0.082	-0.111	0.006	-0.005	0.008
36	5	12	/	-0.242	-0.025	-0.032	-0.03	-0.042	0.011		-0.231	0.036	0.074	-0.029	0.001	0.013
37	5	25	/	-0.035	-0.004	0.013	0.012	-0.005	0.007		-0.033	-0.001	0.012	-0.003	-0.007	0.006
38	6	16	DB	0.115	0.114	0.43	0.039	-0.039	-0.057		0.611	0.824	0.472	0.063	-0.004	-0.031
39	6	16	MB	-0.05	-0.021	-0.024	0.161	-0.124	-0.033		0.039	0.003	0.191	-0.076	-0.045	-0.056
40	6	15	/	-0.008	0.047	0.016	-0.019	-0.017	-0.003		0.184	0.02	0.019	0.006	-0.007	-0.008
41	6	13	/	-0.089	-0.048	0.08	0.038	0.006	-0.049		-0.05	0.165	-0.633	-0.029	-0.033	-0.044
42	6	26	MB	-0.211	0.001	-0.574	-0.024	-0.017	-0.025		0.003	0.113	-0.847	-0.005	-0.024	-0.082
43	7	16	DB	0.038	0.005	-0.005	0.014	-0.027	-0.042		0.002	0.044	0.162	0.002	-0.02	-0.006
44	7	16	MB	-0.016	0.157	-0.02	-0.044	0.083	-0.018		0.134	0.075	0.115	-0.057	-0.031	-0.037
45	7	13	/	0.675	-0.03	0.034	0.058	0.005	0.021		-0.011	-0.011	0.015	0.028	0.017	-0.024
46	7	21	/	0.345	-0.031	-0.079	-0.023	0.004	-0.004		0.037	-0.065	0.041	0.009	-0.003	-0.032
47	7	23	/	0.184	-0.408	0.024	0.023	0.011	-0.134		-0.001	-0.283	0.016	-0.013	0.012	-0.023
48	7	24	/	0.243	-0.834	0.01	0.041	0.008	0.003		0.14	0.081	0.115	-0.003	-0.008	-0.02
49	7	25	/	0.316	0.002	0.046	0.01	-0.053	-0.073		0.021	0.114	0.19	-0.018	-0.066	-0.141
50	8	11	/	0.641	-0.021	0.165	-0.003	-0.029	-0.043		-0.12	0.043	0.147	0	-0.008	-0.003
51	8	21	/	0.457	0.069	0.297	0.049	0.011	-0.074		-0.032	0.482	-0.054	-0.015	-0.022	-0.038
52	9	16	DB	0.157	-0.421	-0.009	0.052	-0.008	-0.047		-0.119	-0.268	0.05	0.021	-0.042	-0.098
53	9	16	MB	0.111	-0.496	0.029	0.057	-0.002	-0.005		-0.04	-0.151	-0.026	0.011	-0.013	0.008
54	9	14	/	0.327	-0.067	0.059	-0.015	-0.005	-0.032		-0.006	-0.018	-0.036	0.015	0.003	0.001
55	9	23	/	0.465	-0.003	0.071	-0.023	0.001	-0.02		-0.012	-0.084	-0.095	0.005	-0.021	-0.028
56	10	13	/	0.105	-0.078	-0.036	-0.036	0.005	-0.051		-0.088	-0.064	-0.081	0.003	-0.03	-0.001
57	10	12	/	0.16	-0.026	0.093	0.027	-0.014	-0.005		0.014	-0.059	0.108	0.004	-0.004	0.001
58	10	21	/	-0.305	-1.103	-0.135	-0.017	-0.034	0.015		-0.214	-1.009	-0.163	0.001	0.006	-0.026
59	10	24	/	0.139	-0.047	0.057	-0.036	0.005	-0.017		0.014	-0.069	-0.016	-0.006	0.005	-0.014
60	10	25	/	0.099	-0.012	0.007	-0.01	-0.021	-0.027		0.023	-0.032	0.139	0.01	-0.017	-0.036

## Sheet: Curvature
No. of site	Patient	Tooth	Root	CEJ_curvature	GM_curvature
1	1	16	DB	-1.67	-2.74
2	1	16	MB	-1.21	-2.14
3	1	15	/	-1.65	-3.12
4	1	14	/	-1.76	-3.41
5	1	13	/	-1.28	-3.16
6	1	23	/	-0.88	-1.97
7	1	24	/	-1.67	-3.67
8	1	25	/	-0.82	-4.98
9	1	26	MB	-0.88	-5.43
10	1	26	DB	-0.85	-6.23
11	1	34	/	-1.38	-2.14
12	1	33	/	-1.05	-2.49
13	1	41	/	-0.58	-1.82
14	1	44	/	-0.75	-3.45
15	2	14	/	-1.94	-7.12
16	2	24	/	-0.71	-2.26
17	2	31	/	-1.16	-10.84
18	2	41	/	-0.33	-4.45
19	3	16	DB	-0.4	-2.28
20	3	16	MB	-0.66	-4.36
21	3	14	/	-1.38	-5.49
22	3	22	/	-1.14	-6.91
23	3	23	/	-2.32	-5.82
24	3	24	/	-1.08	-2.62
25	3	26	MB	-2.12	-6.24
26	4	17	MB	-0.93	-5.61
27	4	16	DB	-0.52	-7.85
28	4	16	MB	-0.64	-2.92
29	4	15	/	-0.82	-7.25
30	4	14	/	-0.72	-5.75
31	5	17	MB	-0.55	-4.19
32	5	16	DB	-0.28	-3.44
33	5	16	MB	-1.32	-1.89
34	5	14	/	-1.41	-3.89
35	5	13	/	-0.99	-6.27
36	5	12	/	-0.68	-3.64
37	5	25	/	-3.27	-3.17
38	6	16	DB	-0.55	-4.41
39	6	16	MB	-1.42	-2.65
40	6	15	/	-1.01	-5.33
41	6	13	/	-0.32	-3.11
42	6	26	MB	-0.26	-3.57
43	7	16	DB	-0.65	-9.18
44	7	16	MB	-0.57	-3.21
45	7	13	/	-2.31	-6.21
46	7	21	/	-0.93	-6.75
47	7	23	/	-0.98	-7.03
48	7	24	/	-0.66	-9.49
49	7	25	/	-1.07	-3.6
50	8	11	/	-0.82	-3.53
51	8	21	/	-0.81	-5.14
52	9	16	DB	-0.86	-4.87
53	9	16	MB	-1.07	-4.36
54	9	14	/	-1.8	-4.51
55	9	23	/	-1.32	-6.62
56	10	13	/	-1.64	-7.94
57	10	12	/	-1.39	-6.94
58	10	21	/	-0.53	-7.52
59	10	24	/	-1.04	-8.46
60	10	25	/	-1.38	-4.35
